# Supplementary material for: The analgesic efficacy of pericapsular nerve group block in patients with intertrochanteric femur fracture: A randomized controlled trial
Source: PLoS One. 2022 Oct 13;17(10):e0275793. doi: 10.1371/journal.pone.0275793 (PMC9562218; doi:10.1371/journal.pone.0275793)
Supplement: S1 Data — (XLSX) [file pone.0275793.s002.xlsx]

## Sheet: Sheet1
组别	Age(year)	Male/female	Height(m)	Body weight(kg)	BMI (Kg/m2)	ASA grade	Surgery time(min)	T1-T2 time(min)	T0 VAS at rest	T0 VAS at exercise	T1 VAS at rest	T1 VAS at exercise	T2 VAS at rest	T2 VAS at exercise	T3 VAS at rest	T3 VAS at exercise	T4 VAS at rest	T4 VAS at exercise	T5 VAS at rest	T5 VAS at exercise	Intraoperative dose of remifentanil[μg]	Cumulative dose of postoperative fentanyl [μg]24 h postoperatively	Cumulative dose of postoperative fentanyl [μg]24 -48 h postoperatively	Quadriceps motor block	Nausea	Vomiting	Dizziness	Delirium	Urinary retention	Deep venous thrombosis of lower extremities	Postoperative analgesia satisfaction scores
PENG Group	71	female	1.6	69	26.9531	Ⅱ	60	450	5	9	2	3	1	2	1	2	3	3	4	3	125	20	60	0	no	no	no	no	no	no	3
PENG Group	80	male	1.8	94	29.0123	Ⅲ	120	510	5	10	3	4	3	4	2	4	2	5	3	5	94	0	40	0	no	no	no	no	no	no	4
PENG Group	74	male	1.8	77.2	23.8272	Ⅲ	100	490	6	10	0	2	0	5	1	5	4	2	4	3	138	0	40	0	no	yes	no	no	no	no	2
PENG Group	79	female	1.65	69.1	25.3811	Ⅱ	60	450	5	10	2	3	2	3	1	3	4	2	4	4	140	0	20	0	yes	no	yes	no	no	no	4
PENG Group	65	male	1.7	81.5	28.2007	Ⅱ	60	450	6	8	1	2	0	1	0	2	4	5	4	4	84	0	40	0	no	no	no	no	no	no	4
PENG Group	73	female	1.55	62.2	25.8897	Ⅲ	95	485	5	9	2	3	1	1	1	1	2	2	3	3	118	20	20	0	no	no	no	no	no	no	4
PENG Group	64	male	1.75	90	29.3878	Ⅱ	75	465	7	7	2	3	3	7	2	7	2	3	3	6	94	0	60	0	no	no	no	no	no	no	4
PENG Group	84	female	1.65	72	26.4463	Ⅲ	80	470	4	5	1	2	2	2	1	2	2	2	2	2	100	0	40	0	no	no	no	no	no	no	4
PENG Group	67	female	1.7	76.9	26.609	Ⅲ	95	485	5	10	2	2	1	1	2	2	0	6	0	6	125	0	40	0	no	no	no	no	no	no	3
PENG Group	72	female	1.6	69.2	27.0312	Ⅲ	65	455	7	7	3	3	2	3	2	2	2	2	3	2	87	0	20	0	no	no	no	no	no	no	3
PENG Group	70	female	1.65	66.8	24.5363	Ⅱ	105	495	6	9	2	5	3	2	5	5	5	5	4	5	102	0	60	0	no	no	no	no	no	no	4
PENG Group	82	male	1.7	75.5	26.1246	Ⅲ	55	445	4	10	0	0	1	2	3	3	3	3	2	4	97	0	40	0	no	no	no	no	no	no	3
PENG Group	64	male	1.65	73.1	26.8503	Ⅲ	70	460	5	9	1	3	2	1	2	2	1	2	1	2	108	0	40	0	no	no	no	no	no	no	3
PENG Group	65	female	1.5	62.28	27.68	Ⅲ	110	500	6	7	2	3	3	4	2	3	2	3	2	3	88	40	20	0	no	no	no	no	no	no	2
PENG Group	74	female	1.6	68.5	26.7578	Ⅲ	75	465	4	9	2	3	0	2	1	2	3	2	3	3	125	0	20	0	no	no	no	no	no	no	4
PENG Group	77	male	1.7	73.4	25.3979	Ⅲ	105	495	5	10	2	1	1	4	2	3	3	4	3	6	98	40	40	0	no	no	no	no	no	no	3
PENG Group	74	male	1.75	78.8	25.7306	Ⅲ	75	465	7	7	3	2	3	2	4	2	3	2	2	6	108	0	60	0	no	no	no	no	no	no	4
PENG Group	83	female	1.7	67.7	23.4256	Ⅲ	82	472	5	9	1	3	2	2	3	1	2	3	3	5	112	0	40	0	no	no	no	no	no	no	4
PENG Group	73	male	1.7	70	24.2215	Ⅲ	120	510	6	9	3	4	2	3	4	5	4	5	3	5	98	0	60	0	no	no	no	no	no	no	3
PENG Group	79	female	1.65	65	23.8751	Ⅲ	79	469	6	9	3	1	2	1	2	4	3	5	2	5	120	0	60	0	no	no	no	no	no	no	3
PENG Group	75	male	1.63	60	22.5827	Ⅲ	117	507	7	8	4	6	1	6	3	7	3	6	2	8	102	0	40	0	no	no	no	no	no	no	2
PENG Group	68	male	1.68	65	23.03	Ⅲ	89	479	5	10	1	4	2	5	3	5	5	5	4	6	88	20	40	0	no	no	no	no	no	no	3
PENG Group	69	female	1.55	55	22.8928	Ⅲ	79	469	5	9	1	3	2	2	4	3	3	3	4	5	98	60	80	0	no	no	no	no	no	no	3
PENG Group	74	female	1.62	60	22.8624	Ⅱ	109	499	7	7	0	2	1	2	3	4	4	3	3	6	100	40	60	0	no	no	no	no	no	no	2
PENG Group	78	male	1.67	70	25.0995	Ⅱ	113	503	5	7	0	2	1	3	3	4	3	4	3	6	130	40	60	0	no	no	no	no	no	no	4
FICB Group	85	male	1.65	71	26.079	Ⅲ	65	455	6	10	3	6	4	7	3	5	2	5	2	3	300	60	20	0	no	no	no	no	no	no	2
FICB Group	75	male	1.75	85.1	27.7878	Ⅲ	61	451	4	10	3	3	3	4	4	3	4	3	3	5	234	40	60	2	no	no	no	no	no	no	2
FICB Group	68	male	1.7	74.6	25.8131	Ⅲ	79	469	8	10	4	5	3	5	4	4	3	4	3	6	151	20	20	2	no	no	no	no	no	no	4
FICB Group	76	male	1.7	75.4	26.09	Ⅲ	75	465	7	9	1	1	2	2	1	4	2	2	1	3	161.2	40	40	1	no	no	no	no	no	no	3
FICB Group	73	male	1.65	80.5	29.5684	Ⅲ	70	460	6	8	4	6	3	4	3	4	3	4	2	3	124	60	60	1	no	no	no	no	no	no	1
FICB Group	73	female	1.55	59.5	24.7659	Ⅲ	62	452	5	8	3	2	2	6	1	7	2	7	2	7	187	80	60	0	no	no	no	no	no	no	1
FICB Group	77	female	1.65	69.9	25.6749	Ⅲ	106	496	4	9	2	7	2	6	5	4	4	5	4	4	226	0	40	1	no	no	no	no	no	no	2
FICB Group	70	female	1.6	63.5	24.8047	Ⅱ	113	503	6	7	2	4	2	7	4	5	4	6	3	5	198	60	40	0	no	no	no	no	no	no	2
FICB Group	65	female	1.7	81.7	28.2699	Ⅲ	105	495	5	9	4	5	5	6	5	7	3	5	4	5	202	20	60	1	yes	no	no	no	no	no	2
FICB Group	67	male	1.6	66.4	25.9375	Ⅱ	90	480	7	10	3	7	4	7	4	5	4	6	4	6	131	0	60	0	no	no	no	no	no	no	2
FICB Group	71	female	1.7	75.8	26.2284	Ⅱ	70	460	4	8	1	3	3	3	3	7	5	6	4	5	100	40	20	1	no	no	no	no	no	no	2
FICB Group	67	female	1.6	75.6	29.5312	Ⅲ	95	485	6	7	3	4	2	3	3	6	4	5	4	5	152	20	40	0	no	no	no	no	no	no	3
FICB Group	68	female	1.65	74.7	27.438	Ⅲ	110	500	5	9	3	6	4	8	3	5	4	6	3	6	169	60	60	1	no	no	yes	no	no	no	3
FICB Group	71	male	1.75	81.9	26.7429	Ⅲ	70	460	7	10	2	3	2	5	4	3	3	3	4	4	258	40	20	0	yes	no	no	no	no	no	1
FICB Group	72	male	1.7	72.8	25.1903	Ⅲ	75	465	6	7	4	5	4	6	4	7	3	4	4	4	221	0	40	2	yes	no	no	no	no	no	3
FICB Group	68	female	1.65	69.4	25.4913	Ⅱ	110	500	5	8	3	6	3	8	4	6	4	5	3	6	156	0	20	1	no	no	no	no	no	no	4
FICB Group	73	male	1.65	66.6	24.4628	Ⅲ	76	466	6	9	2	3	2	5	3	4	4	6	3	3	198	20	40	0	no	no	no	no	no	no	3
FICB Group	73	male	1.7	72.8	25.1903	Ⅲ	80	470	5	7	3	4	3	5	2	5	2	4	1	2	201	80	40	1	no	no	no	no	no	no	4
FICB Group	69	female	1.6	60	23.4375	Ⅱ	87	477	4	8	3	4	4	4	4	9	5	9	2	9	240	20	60	0	yes	no	no	no	no	no	3
FICB Group	81	female	1.6	70	27.3438	Ⅲ	108	498	5	8	1	1	2	2	4	3	4	4	5	3	166	80	20	0	no	no	no	no	no	no	4
FICB Group	81	female	1.59	58	22.9421	Ⅲ	118	508	6	7	5	8	3	9	3	5	5	6	3	4	186	60	60	0	no	no	yes	no	no	no	2
FICB Group	76	female	1.62	60	22.8624	Ⅲ	92	482	8	6	2	5	3	9	4	9	3	7	3	7	136	80	60	2	no	no	no	no	no	no	3
FICB Group	72	female	1.58	58	23.2335	Ⅲ	78	468	4	9	3	7	3	6	3	5	4	6	4	5	145	40	0	0	no	no	no	no	no	no	4
FICB Group	73	female	1.68	68	24.093	Ⅲ	120	510	6	9	4	7	4	5	3	5	2	6	1	5	138	60	0	0	no	no	no	no	no	no	3
FICB Group	76	female	1.55	54	22.4766	Ⅲ	76	466	9	6	5	7	3	8	3	7	5	9	5	5	210	0	20	0	no	no	no	no	no	no	3
